# Supplementary material for: The Protective Role of pVHL in Imiquimod-Induced Psoriasis-like Skin Inflammation
Source: Int J Mol Sci. 2022 May 7;23(9):5226. doi: 10.3390/ijms23095226 (PMC9104378; doi:10.3390/ijms23095226)
Supplement: Supplementary file 1 [file ijms-23-05226-s001.zip]

Archive with 1 entries (1 files):
- ijms-1637854-supplementary.pdf
